# Supplementary material for: Curcumin inhibits cancer stem cell phenotypes in ex vivo models of colorectal liver metastases, and is clinically safe and tolerable in combination with FOLFOX chemotherapy
Source: Cancer Lett. 2015 Aug 10;364(2):135–41. doi: 10.1016/j.canlet.2015.05.005 (PMC4510144; doi:10.1016/j.canlet.2015.05.005)
Supplement: Supplemental data S4 — Table shows Global health score and functionality for all participants as assessed using EORTC QLQ30. C1 001, 002, 003 = tier 1, C1004, 006, 007 = tier 2, C1 008, 009, 010, 012, 013 = tier 3. C1 011 for tier 3 = RIP so no post-trial data were obtained. [file mmc4.zip]

Archive with 1 entries (1 files):
- mmc4.tif
