# Supplementary material for: Curcumin inhibits cancer stem cell phenotypes in ex vivo models of colorectal liver metastases, and is clinically safe and tolerable in combination with FOLFOX chemotherapy
Source: Cancer Lett. 2015 Aug 10;364(2):135–41. doi: 10.1016/j.canlet.2015.05.005 (PMC4510144; doi:10.1016/j.canlet.2015.05.005)
Supplement: Supplemental data S5 — Results of curcumin questionnaires showing responses pre- and post-trial. [file mmc5.zip]

Archive with 1 entries (1 files):
- mmc5.tif
